# Supplementary material for: The Synthesis and Biological Evaluation of Aloe-Emodin-Coumarin Hybrids as Potential Antitumor Agents
Source: Molecules. 2022 Sep 20;27(19):6153. doi: 10.3390/molecules27196153 (PMC9571363; doi:10.3390/molecules27196153)
Supplement: Supplementary file 1 [file molecules-27-06153-s001.zip]

Archive with 1 entries (1 files):
- molecules-1877704-supplementary.pdf
